# Supplementary material for: Is Physical Activity an Efficient Strategy to Control the Adverse Effects of Persistent Organic Pollutants in the Context of Obesity? A Narrative Review
Source: Int J Mol Sci. 2024 Jan 10;25(2):883. doi: 10.3390/ijms25020883 (PMC10815489; doi:10.3390/ijms25020883)
Supplement: Supplementary file 1 [file ijms-25-00883-s001.zip]

Archive with 1 entries (1 files):
- ijms-2744277-supplementary.pdf
